# Supplementary material for: A Doubling of Microphytobenthos Biomass Coincides with a Tenfold Increase in Denitrifier and Total Bacterial Abundances in Intertidal Sediments of a Temperate Estuary
Source: PLoS One. 2015 May 11;10(5):e0126583. doi: 10.1371/journal.pone.0126583 (PMC4427305; doi:10.1371/journal.pone.0126583)
Supplement: S1 Table — (XLSX) [file pone.0126583.s007.xlsx]

## Sheet: Sheet1
Gene	MID	Adaptor sequence	Key	MID	Primer (5'-3')
16S rRNA	MID1	CCATCTCATCCCTGCGTGTCTCCGAC	TCAG	ACGAGTGCGT	CAGGTTCRTCCTGAGCCAG
	MID2	CCATCTCATCCCTGCGTGTCTCCGAC	TCAG	ACGCTCGACA	CAGGTTCRTCCTGAGCCAG
	MID3	CCATCTCATCCCTGCGTGTCTCCGAC	TCAG	AGACGCACTC	CAGGTTCRTCCTGAGCCAG
	MID4	CCATCTCATCCCTGCGTGTCTCCGAC	TCAG	AGCACTGTAG	CAGGTTCRTCCTGAGCCAG
	MID5	CCATCTCATCCCTGCGTGTCTCCGAC	TCAG	ATCAGACACG	CAGGTTCRTCCTGAGCCAG
	MID6	CCATCTCATCCCTGCGTGTCTCCGAC	TCAG	ATATCGCGAG	CAGGTTCRTCCTGAGCCAG
nirK	MID1	CCATCTCATCCCTGCGTGTCTCCGAC	TCAG	ACGAGTGCGT	ATCATGGTSCTGCCGCG
	MID2	CCATCTCATCCCTGCGTGTCTCCGAC	TCAG	ACGCTCGACA	ATCATGGTSCTGCCGCG
	MID3	CCATCTCATCCCTGCGTGTCTCCGAC	TCAG	AGACGCACTC	ATCATGGTSCTGCCGCG
	MID4	CCATCTCATCCCTGCGTGTCTCCGAC	TCAG	AGCACTGTAG	ATCATGGTSCTGCCGCG
	MID5	CCATCTCATCCCTGCGTGTCTCCGAC	TCAG	ATCAGACACG	ATCATGGTSCTGCCGCG
	MID13	CCATCTCATCCCTGCGTGTCTCCGAC	TCAG	CATAGTAGTG	ATCATGGTSCTGCCGCG
nirS	MID7	CCATCTCATCCCTGCGTGTCTCCGAC	TCAG	CGTGTCTCTA	GTRAACGTSAAGGARACSGG
	MID8	CCATCTCATCCCTGCGTGTCTCCGAC	TCAG	CTCGCGTGTC	GTRAACGTSAAGGARACSGG
	MID9	CCATCTCATCCCTGCGTGTCTCCGAC	TCAG	TAGTATCAGC	GTRAACGTSAAGGARACSGG
	MID10	CCATCTCATCCCTGCGTGTCTCCGAC	TCAG	TCTCTATGCG	GTRAACGTSAAGGARACSGG
	MID11	CCATCTCATCCCTGCGTGTCTCCGAC	TCAG	TGATACGTCT	GTRAACGTSAAGGARACSGG
	MID12	CCATCTCATCCCTGCGTGTCTCCGAC	TCAG	TACTGAGCTA	GTRAACGTSAAGGARACSGG
