# Supplementary material for: A Doubling of Microphytobenthos Biomass Coincides with a Tenfold Increase in Denitrifier and Total Bacterial Abundances in Intertidal Sediments of a Temperate Estuary
Source: PLoS One. 2015 May 11;10(5):e0126583. doi: 10.1371/journal.pone.0126583 (PMC4427305; doi:10.1371/journal.pone.0126583)
Supplement: S2 Table — (XLSX) [file pone.0126583.s008.xlsx]

## Sheet: Sheet1
Primer set	Temperature (°C) /time (s)
	Aric/t-518R	F1aCu-R3Cu	Cd1aF-R3cd
Initial denaturation	95/600	95/600	95/600
Denaturation	95/10	95/10	95/10
Annealing	60/15	63/15	58/15
Elongation	72/20	72/20	72/30
Number of cycle	45	45	45
