# Supplementary material for: A Doubling of Microphytobenthos Biomass Coincides with a Tenfold Increase in Denitrifier and Total Bacterial Abundances in Intertidal Sediments of a Temperate Estuary
Source: PLoS One. 2015 May 11;10(5):e0126583. doi: 10.1371/journal.pone.0126583 (PMC4427305; doi:10.1371/journal.pone.0126583)
Supplement: S3 Table — Product moment correlation coefficients are given, significant correlations are indicated in bold. Millimeter depth till oxic-anoxic border and pH were excluded from correlation analyses as no biological replicates were taken for these parameters. (XLSX) [file pone.0126583.s009.xlsx]

## Sheet: Sheet1
	16S rRNA abundance	nirK gene abundance	nirS gene abundance	% mud	NO3--N	NO2--N	NH4+-N	PO43-	%TOM	Si	chl a	EPS
16S rRNA abundance	1
nirK gene abundance	0.86	1
nirS gene abundance	0.97	0.94	1
% mud	0.25	0.15	0.28	1
NO3--N	0.83	0.65	0.77	0.56	1
NO2--N	-0.58	-0.67	-0.7	-0.52	-0.69	1
NH4+-N	-0.24	-0.37	-0.39	0.09	-0.69	0.7	1
PO43-	-0.54	-0.65	-0.67	-0.02	-0.11	0.83	0.94	1
%TOM	0.72	0.87	0.76	-0.05	0.38	-0.24	-0.01	-0.28	1
Si	-0.98	-0.88	-0.99	-0.24	-0.77	0.65	0.38	0.65	-0.71	1
chl a	0.84	0.9	0.9	0.46	0.67	-0.59	-0.13	-0.42	0.84	-0.85	1
EPS	0.95	0.91	0.9	-0.42	0.7	-0.39	-0.15	-0.45	0.86	-0.9	0.79	1
