# Supplementary material for: A Doubling of Microphytobenthos Biomass Coincides with a Tenfold Increase in Denitrifier and Total Bacterial Abundances in Intertidal Sediments of a Temperate Estuary
Source: PLoS One. 2015 May 11;10(5):e0126583. doi: 10.1371/journal.pone.0126583 (PMC4427305; doi:10.1371/journal.pone.0126583)
Supplement: S4 Table — The number of OTUs and sequences in HBM and LMB samples are given. (XLSX) [file pone.0126583.s010.xlsx]

## Sheet: Sheet1
Taxonomy		Total	HBM	LBM
		# OTUs	# seqs	# seqs
Betaproteobacteria
	Oxalobacteraceae	3	479	213
	Comamonadaceae	8	96	41
	Neisseriaceae	5	183	14
	Nitrosomonadaceae	1	68	22
Firmicutes
	Streptococcaceae	7	758	174
	Lactobacillaceae	3	40	4
	Clostridiales_Incertae_Sedis_XI	10	158	20
TM7		27	405	266
